# Supplementary material for: Tailoring the Nutritional Composition of Italian Foods to the US Nutrition5k Dataset for Food Image Recognition: Challenges and a Comparative Analysis
Source: Nutrients. 2024 Oct 1;16(19):3339. doi: 10.3390/nu16193339 (PMC11479105; doi:10.3390/nu16193339)
Supplement: Supplementary file 1 [file nutrients-16-03339-s001.zip]

Archive with 1 entries (1 files):
- nutrients-3162461-supplementary.pdf
